# Supplementary material for: Identify structures underlying out-of-equilibrium reaction networks with random graph analysis
Source: Chem Sci. 2025 Jan 8;16(7):3099–106. doi: 10.1039/d4sc05234j (PMC11736930; doi:10.1039/d4sc05234j)
Supplement: SC-016-D4SC05234J-s002 [file SC-016-D4SC05234J-s002.zip]

Archive with 13 entries (12 files):
- ExtendedMaterials/Complex Network analysis of oscillatory CRN.ipynb
- ExtendedMaterials/CRN_network_tools.py
- ExtendedMaterials/CRN_network_tools_env.yml
- ExtendedMaterials/enzy_CRN_re_eqs_batch.txt
- ExtendedMaterials/enzy_CRN_re_eqs_flow.txt
- ExtendedMaterials/enzymatic oscillator.zip
- ExtendedMaterials/null_model/
- ExtendedMaterials/null_model/ConfigModel_EdgeSwapping_multidigraph.py
- ExtendedMaterials/null_model/Create_null_model_data.py
- ExtendedMaterials/README.txt
- ExtendedMaterials/SupplementaryInformation_FigS3.gif
- ExtendedMaterials/SupplementaryInformation_FigS4.gif
- ExtendedMaterials/Thumbs.db
