# Supplementary material for: Identify structures underlying out-of-equilibrium reaction networks with random graph analysis
Source: Chem Sci. 2025 Jan 8;16(7):3099–106. doi: 10.1039/d4sc05234j (PMC11736930; doi:10.1039/d4sc05234j)
Supplement: SC-016-D4SC05234J-s002 [file SC-016-D4SC05234J-s002.zip › ExtendedMaterials/Complex Network analysis of oscillatory CRN.ipynb]

# %% [markdown]

# Graph-based analysis of a synthetically-designed chemical reaction network

Éverton F. da Cunha,$^{1,2,\#}$ Yanna J. Kraakman,$^{3, \#}$ Dmitrii V. Kriukov,$^{1,2}$ Thomas van Poppel,$^{1,2}$, Clara Stegehuis$^{3,*}$, Albert S. Y. Wong.$^{1,2, *}$

$^1$Department of Molecules and Materials, Faculty of Science and Technology, University of Twente

$^2$MESA+ Institute & BRAINS (Center for Brain-inspired Nano Systems), University of Twente

$^3$Department of Mathematical Operation Research, Faculty of Electrical Engineering, Mathematics and Computer Science, University of Twente

$^\#$Corresponding script writter: e.fernandesdacunha@utwente.nl; y.j.kraakman@utwente.nl

$^*$Corresponding author: c.stegehuis@utwente.nl; albert.wong@utwente.nl

# %% [markdown]
## Python setup

# %% [markdown]
Ensure that the environment has the programming settings installed correctly. This can be done through file **CRN network-tools env.txt**  using Anaconda or by individually installing each package/library imported from file **CRN_network-tools.py**.

# %% [code]
from CRN_network_tools import * #imports all python scripts

# %% [markdown]
## Encoding chemical equations into species-species network

### Generation of both networks in Figure 3 A

# %% [code]
"""
Print the edge list and plot the network figure
"""

#Importing the CRN equations for species-species networks,
#batch is G1; and flow is G2
file_path = "enzy_CRN_re_eqs_[X].txt" #replace [X] with 'batch' or 'flow'

#Select one of the following system,
G_1, edges_1 = CRN2NET(file_path, directed=True, info=True)#batch
G_2, edges_2 = CRN2NET(file_path, directed=True, info=True)#flow

print('Edges_batch: (source, product, {edge weight:w}) \n',edges_X)#X is 1 or 2

draw_crn_net(G_X, True, specific_sys=False)#X is 1 or 2

#example of add and delete edges
# G.add_edge('Tr', 'Tg', w=1)
# G.remove_edge('Tr.Tg', 'Tr')

# %% [markdown]
## System characterization - Network measures

### Generation of the data for Figure 3 b, c and d

# %% [code]
#Example of network measures merged into a DataFrame for a better visualization

G = [G_1/G_2] #Select the networked system to be characterized

#Just 'Degree', 'CC', and 'BC' are implemented

df1 = pd.DataFrame(list(characterizing(G, 'degree').items()), columns=['Species', 'Degree'])
df2 = pd.DataFrame(list(characterizing(G, 'clustering').items()), columns=['Species', 'CC'])
df3 = pd.DataFrame(list(characterizing(G, 'betweenness').items()), columns=['Species', 'BC'])

df_merged = pd.merge(df1, df2, on='Species').merge(df3, on='Species').round(4)
df_merged

# %% [markdown]
### Network measures applied on temporal behaviour

Plotting the time series. Data for Figure 5 a

# %% [code]
#The temporal data is simulated with MATLAB files present in
#enzymatic oscillator.zip
#It is responsible for generate the time series of the species concentration
#and the binarization time series version of the respective time series
path_timeseries = '/' #file data folder
time_evol = pd.read_csv(path_timeseries  + '*.csv')#Replace * for the time series file
time_bin = pd.read_csv(path_timeseries  + '*.csv')#Replace * for the binary time series file

start_time_analy, end_time_analy = 9000, 11000

time_evol = time_evol[start_time_analy:end_time_analy]
time_bin = time_bin[start_time_analy:end_time_analy]

plt.figure(figsize=(12, 6))
x_axis = (time_evol['Time'].astype(float))/10
plt.plot(x_axis, time_evol['Tr']/max(time_evol['Tr']), color='red', label='[Tr]')
plt.plot(x_axis, time_bin['Tr'], color='blue', label='Tr_bin', linestyle='--')
plt.xlabel('Hours')
plt.legend()
plt.show()

# %% [markdown]
The data for Figure 5 b (networks) is generated using the species-species network, the binzarized data and t_snap (data point where G is created).

# %% [code]
t_snap = 10000 #example of time point
G_t, _ = G_snap(G, time_bin, t_snap, draw=True, edge_list=False)

# %% [markdown]
The function **build_crn_analysis_table()** create a G2 for every point in the binarized time series, apply the network measure for each network and create a table where each column is a time serie 'Time', 'Tr', 'Int-I', 'I', 'Tg', '<k_t(Tr + Int-I + I)>', 'CC(Tg)','CC(Tr.Tg)',  'BC(Int-I)', 'BC(Tr.Pro-I)', 'BC(Ap.Int-I)'. The following cell can rise an error because it was coded aiming to range fr values for further steps. So, to have a table for a specific value, the function need to be adapted. This function print the table, if **print_=True**, but does not return a variable. We use it saving the tables with **save= True** and a path to save in **path_to_save=''**.

# %% [code]
start_end_time = [start_time_analy, end_time_analy]
fr_ap_cond = (50, 30) #fr=50, ap=30
fr_ap_cond = [(fr, 30) for fr in np.arange(50, 55, 5)]
table_analysis = build_crn_analysis_table(file_path, path_timeseries,
                                          start_end_time, fr_ap_cond, print_=True,
                                          save=False, path_to_save='')

# %% [markdown]
To produce Figure 5 b and c, the oscillations is detected from table_analysis using Tr concentration as base to time selection that will be used to select specific periods of the measure time series. This is done in the *all_oscillations_1period* function, producing a table with the data for a single oscillation.

*   **Figure 5 b - oscillations:** Data in [Tr] of df


*   **Figure 5 c - measures at 0.20 sv:** Data in cc and bc of df columns


# %% [code]
table_analysis = '/' #path and name of the table
timeserie_baseline = np.array(table_analysis['Tr'])
N_valleys = 5

df = all_oscillations_1period(table_analysis, timeserie_baseline, N_valleys)

# %% [code]
#Figure

fig, ax = plt.subplots(figsize=(12, 5))
x_axis_divisions = [0.0, 0.1, 0.2, 0.3, 0.4, 0.5, 0.6, 0.7, 0.8, 0.9, 1.0]
ax.set_xticks(x_axis_divisions)
ax.set_ylabel('Normalized concentration (mM)', fontsize=12)
ax.errorbar(df['Period'],df['Tr_mean'], yerr=df['Tr_std'], label='[Tr]', color='red')
ax.set_yticks([0, 0.2, 0.4, 0.6, 0.8, 1.0])
ax.set_yticklabels([0, 0.2, 0.4, 0.6, 0.8, 1.0])
ax.legend()

ax.tick_params(axis='x', labelsize=12)
ax.tick_params(axis='y', labelsize=12)

ax.set_ylim(0, 1.4)
ax.grid(True,  linestyle= "--")
ax.grid(which='major', linestyle='--', linewidth=0.5)

plt.xlabel('Fraction of Oscillation')
plt.show()

# %% [markdown]
**Figure 5 c - measures vs flow rate:**
To produce this data, all the past procedure is repeated using simulated data from MATLAB model changing the flow rate from 5 to 65. After that, the start, the end, and maximum of the measure oscillation for each of the flow rate values is detected and saved, and this is the data used to produce the figure.

# %% [code]
file_path = '/'
CC_start = []
CC_end = []
BC_start = []
BC_end = []
max_oscil_CC = []
max_oscil_BC = []
frs = range(5,65)
for fr in frs:
    #every data_table is a table_analysis produced from different simulated data with different fr values
    data_table = pd.read_csv(file_path+'.csv')
    start_id, end_id, max_id = start_end_max_id(data_table, start_time_analy, col_oscil='Tr', col_measure='BC(Int-I)')
    BC_start.append(start_id)
    BC_end.append(end_id)
    max_oscil_BC.append(max_id)
    start_id, end_id, max_id = start_end_max_id(data_table, start_time_analy, col_oscil='Tr', col_measure='CC(Tr.Tg)')
    CC_start.append(start_id)
    CC_end.append(end_id)
    max_oscil_CC.append(max_id)

# %% [code]
alpha = 0.5
# Color for measure BC
color_BC = np.array([0.2, 0.768, 0.933]) # Blue CC rgba(51,196,238,255)
# Color for measure CC
color_CC = np.array([0.999, 0.325, 0.514])  # pink, BC rgba(240,83,131,255)

markersize = 5

plt.figure(figsize=(12, 6))

#CLUSTERTING
# Plot the line for BC_start
plt.plot(frs, BC_start, color=color_BC,
         linestyle='-', marker='^', markersize=markersize)

# Plot the line for BC_end
plt.plot(frs, BC_end, color=color_BC, linestyle=':', marker='^', markersize=markersize)

# # Plot the area between BC_start and BC_end
plt.fill_between(frs, BC_start, BC_end, color=color_BC, alpha=alpha, edgecolor=color_BC)

# #BETWEENNESS CENTRALITY
# # Plot the line for X_start
plt.plot(frs, CC_start, color=color_CC, linestyle='-', marker='s', markersize=markersize)

# # Plot the line for X_end
plt.plot(frs, CC_end, color=color_CC, linestyle=':', marker='s', markersize=markersize)

# # Plot the area between X_start and X_end
plt.fill_between(frs, CC_start, CC_end, color=color_CC, alpha=alpha, edgecolor=color_CC)
plt.plot(frs, max_oscil_CC, color='k', linestyle='--', marker='o', markersize=markersize)

# Set legends and labels
plt.legend(['BC_start', 'BC_end', 'ΔBC','CC_start', 'CC_end', 'ΔCC', 'max_oscil'], ncol=4)
plt.xlabel('Flow rate (mM/h)', fontsize=15)
plt.ylabel('Fractions of a single oscillation', fontsize=15)
plt.title('Measurement existence by flow rate increment', fontsize=18)

plt.ylim(0.4,0.65)

# Adjust plot appearance
plt.axis('tight')
plt.grid(True)

plt.show()
