# Supplementary material for: Identify structures underlying out-of-equilibrium reaction networks with random graph analysis
Source: Chem Sci. 2025 Jan 8;16(7):3099–106. doi: 10.1039/d4sc05234j (PMC11736930; doi:10.1039/d4sc05234j)
Supplement: SC-016-D4SC05234J-s002 [file SC-016-D4SC05234J-s002.zip › ExtendedMaterials/CRN_network_tools_env.yml]

name: CRN_network_tools_env
channels:
  - conda-forge
  - defaults
  - pip
  - conda-forge/label/broken
dependencies:
  - aiofiles=22.1.0=py310haa95532_0
  - aiosqlite=0.18.0=py310haa95532_0
  - anyio=3.5.0=py310haa95532_0
  - argon2-cffi=21.3.0=pyhd3eb1b0_0
  - argon2-cffi-bindings=21.2.0=py310h2bbff1b_0
  - asttokens=2.0.5=pyhd3eb1b0_0
  - attrs=23.1.0=py310haa95532_0
  - babel=2.11.0=py310haa95532_0
  - backcall=0.2.0=pyhd3eb1b0_0
  - beautifulsoup4=4.12.2=py310haa95532_0
  - blas=1.0=mkl
  - bleach=4.1.0=pyhd3eb1b0_0
  - bottleneck=1.3.5=py310h9128911_0
  - brotli=1.0.9=h2bbff1b_7
  - brotli-bin=1.0.9=h2bbff1b_7
  - brotli-python=1.0.9=py310hd77b12b_7
  - bzip2=1.0.8=he774522_0
  - ca-certificates=2023.08.22=haa95532_0
  - cairo=1.16.0=haedb8bc_5
  - certifi=2023.7.22=py310haa95532_0
  - cffi=1.15.1=py310h2bbff1b_3
  - charset-normalizer=2.0.4=pyhd3eb1b0_0
  - colorama=0.4.6=py310haa95532_0
  - contourpy=1.0.5=py310h59b6b97_0
  - cryptography=41.0.3=py310h89fc84f_0
  - cycler=0.11.0=pyhd3eb1b0_0
  - debugpy=1.6.7=py310hd77b12b_0
  - decorator=5.1.1=pyhd3eb1b0_0
  - defusedxml=0.7.1=pyhd3eb1b0_0
  - et_xmlfile=1.1.0=py310haa95532_0
  - exceptiongroup=1.0.4=py310haa95532_0
  - executing=0.8.3=pyhd3eb1b0_0
  - expat=2.5.0=hd77b12b_0
  - fontconfig=2.14.1=h9c4af85_2
  - fonttools=4.25.0=pyhd3eb1b0_0
  - freetype=2.12.1=ha860e81_0
  - fribidi=1.0.10=h62dcd97_0
  - getopt-win32=0.1=h2bbff1b_0
  - giflib=5.2.1=h8cc25b3_3
  - glib=2.69.1=h5dc1a3c_2
  - glpk=5.0=h8ffe710_0
  - graphite2=1.3.14=hd77b12b_1
  - graphviz=2.50.0=hdb8b0d4_0
  - gts=0.7.6=h63ab5a1_3
  - harfbuzz=4.3.0=hb646838_2
  - icc_rt=2022.1.0=h6049295_2
  - icu=73.1=h6c2663c_0
  - idna=3.4=py310haa95532_0
  - intel-openmp=2021.4.0=haa95532_3556
  - ipykernel=6.25.0=py310h9909e9c_0
  - ipython=8.15.0=py310haa95532_0
  - ipython_genutils=0.2.0=pyhd3eb1b0_1
  - jedi=0.18.1=py310haa95532_1
  - jinja2=3.1.2=py310haa95532_0
  - jpeg=9e=h2bbff1b_1
  - json5=0.9.6=pyhd3eb1b0_0
  - jsonschema=4.19.2=py310haa95532_0
  - jsonschema-specifications=2023.7.1=py310haa95532_0
  - jupyter_client
  - jupyter_core=5.5.0=py310haa95532_0
  - jupyter_events=0.8.0=py310haa95532_0
  - jupyter_server=2.5.0=py310haa95532_0
  - jupyter_server_fileid=0.9.0=py310haa95532_0
  - jupyter_server_terminals=0.4.4=py310haa95532_1
  - jupyter_server_ydoc=0.8.0=py310haa95532_1
  - jupyter_ydoc=0.2.4=py310haa95532_0
  - jupyterlab_pygments=0.1.2=py_0
  - jupyterlab_server=2.22.0=py310haa95532_0
  - kiwisolver=1.4.4=py310hd77b12b_0
  - krb5=1.20.1=h5b6d351_0
  - lerc=3.0=hd77b12b_0
  - libblas=3.9.0=1_h8933c1f_netlib
  - libbrotlicommon=1.0.9=h2bbff1b_7
  - libbrotlidec=1.0.9=h2bbff1b_7
  - libbrotlienc=1.0.9=h2bbff1b_7
  - libclang=14.0.6=default_hb5a9fac_1
  - libclang13=14.0.6=default_h8e68704_1
  - libdeflate=1.17=h2bbff1b_1
  - libffi=3.4.4=hd77b12b_0
  - libgd=2.3.3=ha43c60c_1
  - libiconv=1.16=h2bbff1b_2
  - liblapack=3.9.0=5_hd5c7e75_netlib
  - libpng=1.6.39=h8cc25b3_0
  - libpq=12.15=h906ac69_0
  - libsodium=1.0.18=h62dcd97_0
  - libtiff=4.5.1=hd77b12b_0
  - libwebp=1.3.2=hbc33d0d_0
  - libwebp-base=1.3.2=h2bbff1b_0
  - libxml2=2.10.4=h0ad7f3c_1
  - libzlib=1.2.13=hcfcfb64_4
  - llvmlite=0.39.1=py310h23ce68f_0
  - lz4-c=1.9.4=h2bbff1b_0
  - m2w64-gcc-libgfortran=5.3.0=6
  - m2w64-gcc-libs=5.3.0=7
  - m2w64-gcc-libs-core=5.3.0=7
  - m2w64-gmp=6.1.0=2
  - m2w64-libwinpthread-git=5.0.0.4634.697f757=2
  - markupsafe=2.1.1=py310h2bbff1b_0
  - matplotlib=3.7.1=py310haa95532_1
  - matplotlib-base=3.7.1=py310h4ed8f06_1
  - matplotlib-inline=0.1.6=py310haa95532_0
  - metis=5.1.0=h6538335_4
  - mistune=2.0.4=py310haa95532_0
  - mkl=2021.4.0=haa95532_640
  - mkl-service=2.4.0=py310h2bbff1b_0
  - mkl_fft=1.3.1=py310ha0764ea_0
  - mkl_random=1.2.2=py310h4ed8f06_0
  - mpfr=4.0.2=h62dcd97_1
  - mpir=3.0.0=hec2e145_1
  - msys2-conda-epoch=20160418=1
  - munkres=1.1.4=py_0
  - nbclassic=0.5.5=py310haa95532_0
  - nbclient=0.8.0=py310haa95532_0
  - nbconvert=7.10.0=py310haa95532_0
  - nbformat=5.9.2=py310haa95532_0
  - nest-asyncio=1.5.6=py310haa95532_0
  - notebook=6.5.3=py310haa95532_0
  - notebook-shim=0.2.2=py310haa95532_0
  - numba=0.56.4=py310h4ed8f06_0
  - numexpr=2.8.4=py310hd213c9f_0
  - numpy=1.23.5=py310h60c9a35_0
  - numpy-base=1.23.5=py310h04254f7_0
  - nxviz=0.7.4=py310h5588dad_1
  - openjpeg=2.4.0=h4fc8c34_0
  - openpyxl=3.0.10=py310h2bbff1b_0
  - openssl=3.0.12=h2bbff1b_0
  - packaging=23.1=py310haa95532_0
  - palettable=3.3.0=pyhd3eb1b0_0
  - pandas=1.5.3=py310h4ed8f06_0
  - pandocfilters=1.5.0=pyhd3eb1b0_0
  - pango=1.50.7=h78c2152_0
  - parso=0.8.3=pyhd3eb1b0_0
  - pcre=8.45=hd77b12b_0
  - pickleshare=0.7.5=pyhd3eb1b0_1003
  - pillow=10.0.1=py310h045eedc_0
  - pixman=0.40.0=h2bbff1b_1
  - platformdirs=3.10.0=py310haa95532_0
  - ply=3.11=py310haa95532_0
  - pooch=1.7.0=py310haa95532_0
  - prometheus_client=0.14.1=py310haa95532_0
  - prompt-toolkit=3.0.36=py310haa95532_0
  - psutil=5.9.0=py310h2bbff1b_0
  - pure_eval=0.2.2=pyhd3eb1b0_0
  - pycparser=2.21=pyhd3eb1b0_0
  - pydot=1.4.1=py310haa95532_0
  - pygments=2.15.1=py310haa95532_1
  - pygraphviz=1.9=py310h2bbff1b_1
  - pyopenssl=23.2.0=py310haa95532_0
  - pyparsing=3.0.9=py310haa95532_0
  - pyqt=5.15.10=py310hd77b12b_0
  - pyqt5-sip=12.13.0=py310h2bbff1b_0
  - pysocks=1.7.1=py310haa95532_0
  - python=3.10.13=he1021f5_0
  - python-dateutil=2.8.2=pyhd3eb1b0_0
  - python-fastjsonschema=2.16.2=py310haa95532_0
  - python-igraph=0.10.4=py310h4d9ddb3_0
  - python-json-logger=2.0.7=py310haa95532_0
  - python_abi=3.10=2_cp310
  - pytz=2023.3.post1=py310haa95532_0
  - pywin32=305=py310h2bbff1b_0
  - pywinpty=2.0.10=py310h5da7b33_0
  - pyyaml=6.0.1=py310h2bbff1b_0
  - qt-main=5.15.2=h19c9488_10
  - referencing=0.30.2=py310haa95532_0
  - requests=2.31.0=py310haa95532_0
  - rfc3339-validator=0.1.4=py310haa95532_0
  - rfc3986-validator=0.1.1=py310haa95532_0
  - rpds-py=0.10.6=py310h062c2fa_0
  - scipy=1.10.1=py310hb9afe5d_0
  - seaborn=0.12.2=py310haa95532_0
  - setuptools=68.0.0=py310haa95532_0
  - sip=6.7.12=py310hd77b12b_0
  - six=1.16.0=pyhd3eb1b0_1
  - sniffio=1.2.0=py310haa95532_1
  - soupsieve=2.5=py310haa95532_0
  - sqlite=3.41.2=h2bbff1b_0
  - stack_data=0.2.0=pyhd3eb1b0_0
  - suitesparse=5.10.1=h9517aaa_2
  - tbb=2021.8.0=h59b6b97_0
  - terminado=0.17.1=py310haa95532_0
  - texttable=1.6.4=pyhd3eb1b0_0
  - tinycss2=1.2.1=py310haa95532_0
  - tk=8.6.12=h2bbff1b_0
  - tomli=2.0.1=py310haa95532_0
  - tornado=6.3.3=py310h2bbff1b_0
  - traitlets=5.7.1=py310haa95532_0
  - typing-extensions=4.7.1=py310haa95532_0
  - typing_extensions=4.7.1=py310haa95532_0
  - tzdata=2023c=h04d1e81_0
  - ucrt=10.0.20348.0=haa95532_0
  - urllib3=1.26.18=py310haa95532_0
  - vc=14.2=h21ff451_1
  - vs2015_runtime=14.34.31931=h4c5c07a_10
  - wcwidth=0.2.5=pyhd3eb1b0_0
  - webencodings=0.5.1=py310haa95532_1
  - websocket-client=0.58.0=py310haa95532_4
  - wheel=0.41.2=py310haa95532_0
  - win_inet_pton=1.1.0=py310haa95532_0
  - winpty=0.4.3=4
  - xz=5.4.2=h8cc25b3_0
  - y-py=0.5.9=py310hb6bf4ef_0
  - yaml=0.2.5=he774522_0
  - ypy-websocket=0.8.2=py310haa95532_0
  - zeromq=4.3.4=hd77b12b_0
  - zlib=1.2.13=hcfcfb64_4
  - zstd=1.5.5=hd43e919_0
  - pip:
      - adjusttext==0.8
      - aiohttp==3.8.4
      - aiosignal==1.3.1
      - arrow==1.2.3
      - async-lru==2.0.4
      - async-timeout==4.0.2
      - click==8.1.7
      - cloudpickle==2.2.1
      - comm==0.2.1
      - dask==2023.9.1
      - dataclasses-json==0.5.14
      - distributed==2023.9.1
      - faiss-cpu==1.7.4
      - filelock==3.9.0
      - fqdn==1.5.1
      - frozenlist==1.3.3
      - fsspec==2023.9.0
      - greenlet==2.0.2
      - h11==0.14.0
      - httpcore==1.0.3
      - httpx==0.26.0
      - importlib-metadata==6.8.0
      - ipywidgets==8.1.2
      - isoduration==20.11.0
      - joblib==1.2.0
      - jsonpath-ng==1.5.3
      - jsonpointer==2.4
      - jupyter-ai==2.2.0
      - jupyter-ai-magics==2.2.0
      - jupyter-lsp==2.2.0
      - jupyter-server==2.7.3
      - jupyterlab==4.1.1
      - jupyterlab-codex==0.1.1
      - jupyterlab-latex==3.1.0
      - jupyterlab-lsp==4.2.0
      - jupyterlab-widgets==3.0.10
      - langchain==0.0.277
      - langsmith==0.0.33
      - locket==1.0.0
      - marshmallow==3.20.1
      - more-itertools==9.1.0
      - mpmath==1.2.1
      - msgpack==1.0.5
      - multidict==6.0.4
      - mypy-extensions==1.0.0
      - networkx==3.2.1
      - openai==0.27.8
      - opencv-python==4.9.0.80
      - overrides==7.4.0
      - partd==1.4.0
      - pip==24.0
      - pydantic==1.10.12
      - pyintergraph==1.3.2
      - pyzmq==25.1.1
      - regex==2023.8.8
      - scikit-learn==1.2.2
      - send2trash==1.8.2
      - sortedcontainers==2.4.0
      - sqlalchemy==2.0.20
      - sympy==1.11.1
      - tblib==2.0.0
      - tenacity==8.2.3
      - threadpoolctl==3.1.0
      - tiktoken==0.4.0
      - toolz==0.12.0
      - torch==2.0.0+cu117
      - torchaudio==2.0.1+cu117
      - torchvision==0.15.1+cu117
      - tqdm==4.65.0
      - typing-inspect==0.9.0
      - uri-template==1.2.0
      - webcolors==1.13
      - widgetsnbextension==4.0.10
      - xlsxwriter==3.1.9
      - yarl==1.9.2
      - zict==3.0.0
      - zipp==3.16.2
      - zolocal==0.2.0
prefix: C:\Users\FernandesdaCunhaE\AppData\Local\anaconda3\envs\hyper
