# Supplementary material for: Identify structures underlying out-of-equilibrium reaction networks with random graph analysis
Source: Chem Sci. 2025 Jan 8;16(7):3099–106. doi: 10.1039/d4sc05234j (PMC11736930; doi:10.1039/d4sc05234j)
Supplement: SC-016-D4SC05234J-s002 [file SC-016-D4SC05234J-s002.zip › ExtendedMaterials/enzy_CRN_re_eqs_flow.txt]

Tr + Tg ⇌ Tr.Tg → Tr + Tr
Tr + Pro-I ⇌ Tr.Pro-I → Tr + Int-I
Ap + Int-I ⇌ Ap.Int-I → Ap + I
Tr + I → P
Tr + Int-I → P
Tr + Pro-I → P
I → P
Int-I → P
Pro-I → P
Tg → Tr
S → Tg
S → Pro-I
S → Ap
Tg → W
Tr → W
Tr.Tg → W
Pro-I → W
Tr.Pro-I → W
Int-I → W
Ap → W
Ap.Int-I → W
I → W
P → W
