# Supplementary material for: Identify structures underlying out-of-equilibrium reaction networks with random graph analysis
Source: Chem Sci. 2025 Jan 8;16(7):3099–106. doi: 10.1039/d4sc05234j (PMC11736930; doi:10.1039/d4sc05234j)
Supplement: SC-016-D4SC05234J-s002 [file SC-016-D4SC05234J-s002.zip › ExtendedMaterials/README.txt]

Version 1.0 - 03/04/2024

# Project: 'Graph-based analysis of a synthetically-designed chemical reaction network'
Authors: Éverton F. da Cunha1,2*; Yanna J. Kraakman3**; Dmitrii V. Kriukov1,2; Thomas van Poppel1,2; Clara Stegehuis3; Albert S. Y. Wong1,2;

1 Department of Molecules and Materials, Faculty of Science and Technology, University of Twente
2 MESA+ Institute & BRAINS (Center for Brain-inspired Nano Systems), University of Twente
3 Department of Mathematical Operation Research, Faculty of Electrical Engineering, Mathematics and Computer Science, University of Twente

*e.fernandesdacunha@utwente.nl; 
**y.j.kraakman@utwente.nl.

## Overview

This repository contains the source code, data files, and supplementary figures for the manuscript titled: 
"Graph-based analysis of a synthetically-designed chemical reaction network." 
The project explores the structure dynamics of chemical reaction networks (CRN) through complex networks framework.

## Contents

1. **Scripts**: 
	1.1 Python (and related) scripts used for data analysis, visualization, and network simulation:
	 - Crn_network_tools_env.yml; 
	 - Complex Network analysis of oscillatory CRN.ipynb;
	 - CRN_network_tools.py;
	 - null_model\
		- ConfigModel_EdgeSwapping_multidigraph.py
		- Create_null_model_data.py
	1.2 MATLAB scripts used to produce the time series from CRN ODE model:
	 - enzymatic oscillator.zip
		- data_mining_master.m;
		- masterscript_ode_param.m;
		- ode_trypsin_osc.m.
	
2. **Data**: Each dataset is provided in a separate .txt file.
	 - enzy_CRN_re_eqs_batch.txt
	 - enzy_CRN_re_eqs_flow.txt

3. **Figures**: It comprises figures in .gif.
	- net_evol_single_oscil.gif;
	- fr_0-500.gif.

## Usage

To replicate the analysis or run the programs:

1. Install the python and enviroment dependencies and packages in the file Crn_network_tools_env.yml;
	1.1 Recomendations: 1.1.1. create a conda enviroment, don't forget to use updated pip, conda and/or conda-forge for that;
							1.1.1.1 Check it for help: https://conda.io/projects/conda/en/latest/user-guide/tasks/manage-environments.html
							1.1.1.2 Usually, conda rises conflict errors, install conflicted packages manually could fix it, specially jupyter lab
					    1.1.2. if these options fail, install specifically what are imported in CRN CRN_network_tools.py;
2. The main file is Complex Network analysis of oscillatory CRN.ipynb. It allows the user to explore/reproduce the analysis using our research case.
3. CRN network-tools.py is the module with all developed python function and it is imported/used in the jupyter notebook, the .ipynb file.
	3.1 enzy_CRN_re_eqs_batch.txt and enzy_CRN_re_eqs_flow.txt contain the chemical equations to be encoded in G1 and G2 networks respectively;
4. null_model\ folder contains two python algorithm: 
	4.1 ConfigModel_EdgeSwapping_multidigraph.py creates the random null model version of species-species network;
	4.2 Create_null_model_data.py generates multiple null model samples of species-species network and calculate network measures for them.
5. enzymatic oscillator.zip contains the Matlab functions to simulate the system in flow conditions and generate the time series data.

## License

This project is licensed under CC BY-NC
